# Supplementary material for: RNA-Binding Protein FXR1 Regulates p21 and TERC RNA to Bypass p53-Mediated Cellular Senescence in OSCC
Source: PLoS Genet. 2016 Sep 8;12(9):e1006306. doi: 10.1371/journal.pgen.1006306 (PMC5015924; doi:10.1371/journal.pgen.1006306)
Supplement: S3 Table — (XLSX) [file pgen.1006306.s006.xlsx]

## Sheet: Sheet1
					Oral Cancer TMA - FISH evaluation for FXR1, TERC and CDKN1A
		MAP	as per the orientation of the tissue on the slide
		Col/Row	1	2	3	4	5	6	7	8	9	10	11	12
		1	3552TLN	3552TLN	3552NL	3552NL	3552T	3552T	3541NLLN	3541NLLN	3541NL	3541NL	3541T	3541T
		2	3665NL	3665NL	3665T	3665T	3637NLLN	3637NLLN	3637NL	3637NL	3637T	3637T	3552NLLN	3552NLLN
		3	3689T	3689T	3676NLLN	3676NLLN	3676TLN	3676TLN	3676NL	3676NL	3676T	3676T	3665NLLN	3665NLLN
		4	3688NLLN	3688NLLN	3688NL	3688NL	3688T	3688T	3689NLLN	3689NLLN	3689TLN	3689TLN	3689NL	3689NL
		5	3904NLLN	3904NLLN	3904TLN	3904TLN	3904NL	3904NL	3904T	3904T	3851NL	3851NL	3851T	3851T
		6	3956NL	3956NL	3956T	3956T	3946NLLN	3946NLLN	3946TLN	3946TLN	3946NL	3946NL	3946T	3946T
		7									3956NLLN	3956NLLN	3956T	3956T
									CDKN1A
		HF14-13	CDKN1A
			1	2	3	4	5	6	7	8	9	10	11	12
		1	Normal	Normal	Normal	Normal	Normal	Lost	Normal	Normal	Normal	Normal	Normal	Normal
		2	Normal	No signal	Normal	Normal	Normal	Normal	Normal	Normal	Normal	Normal	Normal	Normal
		3	3 copies	3 copies	Normal	Normal	No signal	Normal	No signal	No signal	No signal	Normal	Normal	Normal
		4	Normal	Lost	No signal	Lost	No signal	No signal	Lost	Lost	3 copies	Lost	Normal	Normal
		5	Normal	Normal	No signal	no signal	Lost	Lost	Normal	3-4 copies	Normal	Normal	Normal	Normal
		6	Normal	Normal	Normal	Normal	Normal	Normal	No signal	No signal	Normal	Normal	Normal	Normal
		7									Normal	Normal	Normal	Normal
											FXR1 FISH	slide orientation
		HF14-14	FXR1
			1	2	3	4	5	6	7	8	9	10	11	12
		1	5+ copies	5+ copies	Normal	Normal	4-5 copies	5+ copies	Normal	Normal	Normal	tissue lost	5 copies	5 copies
		2	Normal	tissue lost	4-5 copies	4-5 copies	Normal	Normal	Normal	Normal	tissue lost	Normal	Normal	Normal
		3	tissue lost	3-4 copies	Normal	Normal	3-4 copies	3-4 copies	Normal	No signal	tissu elost	Normal	Normal	Normal
		4	Normal	Normal	tissue lost	tissue lost	No signal	No signal	Normal	Normal	3-4 copies	3-4 copies	tissue lost	Normal
		5	Normal	Normal	3-4 copies	3-4 copies	3 copies	3-4 copies	4 copies	4 copies	tissue lost	tissue lost	3-4 copies	4-5 copies
		6	tissue lost	Normal	4 copies	4 copies	Normal	Normal	3-4 copies	Normal	Normal	Normal	3-4 copies	3-4 copies
		7									Normal	Normal	3-4 copies	3-4 copies
											TERC
		HF14-15	TERC
			1	2	3	4	5	6	7	8	9	10	11	12
		1	4-5 copies	5 copies	tissue lost	Normal	3-4 copies	3-4 copies	Normal	Normal	Normal	Tissue lost	No signal	4-5 copies
		2	tissue lost	tissue lost	3-4 copies	3-4 copies	Normal	Normal	Normal	Normal	Normal	Normal	Normal	Normal
		3	Lost	3-4 copies	Normal	Normal	Normal	Normal	Normal	No signal	partial tissue lost Normal	Normal	Normal	Normal
		4	Normal	Lost	Lost	No signal	No signal	No signal	Normal	Normal	4-5 copies	3-4 copies	Lost	Normal
		5	Normal	Normal	3-4 copies	4 copies	3 copies	4 copies	5-6 copies	5-6 copies	tissue lost	Lost	4 copies	4 copies
		6	partial tissue lost Normal	Normal	5-6 copies	5-6 copies	Normal	Normal	3-4 copies	Normal	tissue lost	Normal	3 copies	3 copies
		7									Normal	Normal	4-5 copies	4-5 copies
