# Supplementary material for: RNA-Binding Protein FXR1 Regulates p21 and TERC RNA to Bypass p53-Mediated Cellular Senescence in OSCC
Source: PLoS Genet. 2016 Sep 8;12(9):e1006306. doi: 10.1371/journal.pgen.1006306 (PMC5015924; doi:10.1371/journal.pgen.1006306)
Supplement: S4 Table — (XLSX) [file pgen.1006306.s007.xlsx]

## Sheet: Sheet1
Statistical analyses of FXR1, FXR2, FMR1, P21, and TERC m/RNA expression in tissue samples (Cancer genome browser)
	N vs T_FXR1	N vs T_FXR2	N vs T_FMR1		N vs T_p21	N vs T_TERC
Mann Whitney test
P value	< 0.0001	0.2555	< 0.0001		0.3806	0.1151
Exact or approximate P value?	Exact	Exact	Exact		Exact	Exact
P value summary	****	ns	****		ns	ns
Significantly different? (P < 0.05)	Yes	No	Yes		No	No
One- or two-tailed P value?	Two-tailed	Two-tailed	Two-tailed		Two-tailed	Two-tailed
Sum of ranks in column A,B	7807 , 151523	13318 , 146012	7563 , 151767		11245 , 148086	10543 , 148787
Mann-Whitney U	6861	10031	6617		10299	9597
Difference between medians
Median of column normal	10.86, n=43	9.926, n=43	9.718, n=43		12.71, n=43	0.6215, n=43
Median of column tumor	11.46, n=521	9.971, n=521	9.943, n=521		12.88, n=521	0.7656, n=521
Difference: Actual	0.5929	0.0449	0.2251		0.1739	0.1441
Difference: Hodges-Lehmann	0.4521	-0.071	0.3089		0.1262	0.1024
