# Supplementary material for: RNA-Binding Protein FXR1 Regulates p21 and TERC RNA to Bypass p53-Mediated Cellular Senescence in OSCC
Source: PLoS Genet. 2016 Sep 8;12(9):e1006306. doi: 10.1371/journal.pgen.1006306 (PMC5015924; doi:10.1371/journal.pgen.1006306)
Supplement: S5 Table — (XLSX) [file pgen.1006306.s008.xlsx]

## Sheet: Sheet1
Eight Matched N vs T samples from HNSCC patients
	N1	normal adjacent	TONG	SNAP	Squamous cell carcinoma, NOS	T4 NOS	N2c	III
	T1	tumor	TONG	SNAP	Squamous cell carcinoma, NOS	T4 NOS	N2c	III
	N2	normal adjacent	TONG	SNAP	Squamous cell carcinoma, NOS	T4a	N0	II
	T2	tumor	TONG	SNAP	Squamous cell carcinoma, NOS	T4a	N0	II
	N3	normal adjacent	TONG	SNAP	Squamous cell carcinoma, NOS	T4a	N2B	II
	T3	tumor	TONG	SNAP	Squamous cell carcinoma, NOS	T4a	N2B	II
	N4	normal adjacent	TONG	SNAP	Squamous cell carcinoma, NOS	T3	N0	I
	T4	tumor	TONG	SNAP	Squamous cell carcinoma, NOS	T3	N0	I
	N5	normal adjacent	TONG	SNAP	Keratinizing squamous-cell carcinomas	T4a	N0	II
	T5	tumor	TONG	SNAP	Keratinizing squamous-cell carcinomas	T4a	N0	II
	N6	normal adjacent	TONG	SNAP	Squamous cell carcinoma, NOS	T4a	N2c	II
	T6	tumor	TONG	SNAP	Squamous cell carcinoma, NOS	T4a	N2c	II
	N7	normal adjacent	TONG	SNAP	Squamous cell carcinoma, NOS	T4a	N0	II
	T7	tumor	TONG	SNAP	Squamous cell carcinoma, NOS	T4a	N0	II
	N8	normal adjacent	TONG	SNAP	Squamous cell carcinoma, NOS	T3	N2c	II
	T8	tumor	TONG	SNAP	Squamous cell carcinoma, NOS	T3	N2c	II
